# Supplementary material for: Comparative Genomics Uncovers the Evolutionary Dynamics of Detoxification and Insecticide Target Genes Across 11 Phlebotomine Sand Flies
Source: Genome Biol Evol. 2024 Sep 3;16(9):evae186. doi: 10.1093/gbe/evae186 (PMC11412322; doi:10.1093/gbe/evae186)
Supplement: evae186_Supplementary_Data [file evae186_supplementary_data.zip]

Archive with 2 entries (2 files):
- PROOFS_GBE-240417.R1_Supplementary_Figures.pdf
- PROOFS_GBE-240417.R1_Supplementary_Tables_S1-S11.xlsx
