# Supplementary material for: Comparative Genomics Uncovers the Evolutionary Dynamics of Detoxification and Insecticide Target Genes Across 11 Phlebotomine Sand Flies
Source: Genome Biol Evol. 2024 Sep 3;16(9):evae186. doi: 10.1093/gbe/evae186 (PMC11412322; doi:10.1093/gbe/evae186)
Supplement: evae186_Supplementary_Data [file evae186_supplementary_data.zip › PROOFS_GBE-240417.R1_Supplementary_Tables_S1-S11.xlsx]

## Sheet: Supplementary Table S1
	Supplementary Table S1. Number of reads per sample.
Genus	Species	Sample	Number of reads	GC%	Type
Phlebotomus	P. arabicus	ARA1	66293782	40.84	paired-end, 150-bp reads
		ARA3	62991570	41.71
		ARA5	62062242	42.31
	P. argentipes	ARG1	62201770	45.5
		ARG2	63769318	48.88
		ARG3	62663812	46.32
	P. duboscqi	DUB1	63020542	47.23
		DUB3	61583924	41.38
		DUB5	63535048	41.21
	P. orientalis	ORI1	63588030	41.35
		ORI4	62115546	40.98
		ORI5	66562608	36.55
	P. papatasi	PAP1	61435300	40.89
		PAP2	63387258	43.12
		PAP3	63530346	41.18
	P. perniciosus	PER2	62330118	42.12
		PER4	63140950	41.67
	P. sergenti	SER2	62625022	40.78
		SER3	62239902	42.02
		SER4	62206438	42.33
	P. tobbi	TOB1	61495866	43.03
		TOB2	61399390	45
		TOB4	58661416	43.39
Lutzomyia	L. longipalpis	LON1	56386288	41.57
		LON2	55216692	40.41
		LON3	60413336	40.24
	L. migonei	MIG2	61979072	42.15
		MIG3	61403274	43.09
Sergentomyia	S. schwetzi	SCH1	61994314	41.01
		SCH4	61992810	40.59

## Sheet: Supplementary Table S2
Supplementary Table S2. TransRate evaluation of Trinity and rnaSPAdes transcriptome assemblies.
	Phlebotomus								Lutzomyia		Sergentomyia
Species	P. arabicus	P. argentipes	P. duboscqi	P. orientalis	P. papatasi	P. perniciosus*	P. sergenti	P. tobbi	L. longipalpis	L. migonei*	S. schwetzi*
Trinity assembly
Number of transcripts	103572	74804	160146	121872	179659	99764	127476	133623	120899	108671	100243
Number of good transcripts	77129	57312	98032	96054	117494	79668	99242	88235	97009	88035	75527
Percentage of good transcripts	0.74	0.77	0.61	0.79	0.65	0.8	0.78	0.66	0.8	0.82	0.75
Percentage of bad transcripts	0.26	0.23	0.38	0.21	0.35	0.2	0.22	0.34	0.2	0.18	0.25
N50	2464	2687	1513	2021	1308	1885	2004	1893	1665	1554	1940
Transcripts >1,000 bp	34085	23801	34057	32665	37762	27940	38573	36538	35035	32052	32944
Mean transcript length (bp)	1158.83	1144.84	803.53	959.66	763.3	929.31	999.2	960.9	901.24	891.05	1055.4
Mean ORF percentage	0.549	0.563	0.534	0.57	0.55	0.591	0.57	0.57	0.602	0.63	0.63
Optimal Score	0.537	0.544	0.506	0.52	0.48	0.52	0.53	0.5	0.476	0.422	0.51
Percentage bases uncovered	0.16	0.16	0.07	0.07	0.08	0.08	0.08	0.08	0.08	0.08	0.08
rnaSPAdes assembly
Number of transcripts	35518	36561	56574	48261	62563	34367	47697	44205	46490	36808	34153
Number of good transcripts	34708	34868	55585	47255	61264	33790	46895	42744	45460	35549	33106
Percentage of good transcripts	0.98	0.95	0.98	0.98	0.98	0.98	0.98	0.97	0.98	0.97	0.97
Percentage of bad transcripts	0.02	0.05	0.02	0.02	0.02	0.02	0.02	0.03	0.02	0.03	0.03
N50	2864	2742	2413	2591	2197	2376	2593	2803	2075	1991	2510
Transcripts >1,000 bp	18859	14066	24988	18161	26913	15588	23005	22597	21506	16564	18039
Mean transcript length (bp)	1702	1332	1416.32	1315.27	1327.9	1397.93	1525.31	1651.37	1323.19	1261.27	1582.48
Mean ORF percentage	0.5	0.55	0.44	0.53	0.45	0.56	0.53	0.49	0.57	0.58	0.59
Optimal Score	0.38	0.39	0.43	0.35	0.4	0.38	0.42	0.35	0.34	0.31	0.38
Percentage bases uncovered	0.04	0.04	0.05	0.04	0.05	0.03	0.04	0.05	0.04	0.04	0.04

## Sheet: Supplementary Table S3
Supplementary Table S3. BUSCO evaluation of Trinity and rnaSPAdes transcriptome assemblies.
	Phlebotomus								Lutzomyia		Sergentomyia
Species	P. arabicus	P. argentipes	P. duboscqi	P. orientalis	P. papatasi	P. perniciosus*	P. sergenti	P. tobbi	L. longipalpis	L. migonei*	S. schwetzi*
Trinity assembly
Number of transcripts	103572	74804	160146	121872	179659	99764	127476	133623	120899	108671	100243
Complete BUSCOs	0.923	0.908	0.912	0.916	0.889	0.876	0.89	0.928	0.866	0.797	0.901
Single-copy BUSCOs	0.322	0.48	0.355	0.306	0.189	0.324	0.416	0.27	0.32	0.16	0.225
Duplicated BUSCOs	0.601	0.428	0.557	0.611	0.7	0.552	0.474	0.658	0.546	0.637	0.676
Fragmented BUSCOs	0.021	0.024	0.021	0.02	0.031	0.044	0.034	0.016	0.043	0.078	0.024
Missing BUSCOs	0.056	0.068	0.067	0.064	0.08	0.08	0.076	0.056	0.091	0.125	0.075
rnaSPAdes assembly
Number of transcripts	35518	36561	56574	48261	62563	34367	47697	44205	46490	36808	34153
Complete BUSCOs	0.915	0.898	0.904	0.906	0.873	0.857	0.88	0.921	0.847	0.771	0.883
Single-copy BUSCOs	0.512	0.545	0.516	0.513	0.468	0.559	0.605	0.502	0.513	0.475	0.537
Duplicated BUSCOs	0.403	0.353	0.388	0.393	0.405	0.298	0.275	0.419	0.334	0.296	0.346
Fragmented BUSCOs	0.023	0.028	0.026	0.023	0.039	0.049	0.032	0.02	0.05	0.093	0.033
Missing BUSCOs	0.062	0.074	0.07	0.071	0.088	0.094	0.088	0.059	0.103	0.136	0.084

## Sheet: Supplementary Table S4
Supplementary Table S4. BUSCO assessment of the 11 Evigene-combined sand fly transcriptome assemblies and gene sets generated in this study. Reference genome assemblies of two sand fly and three mosquito vector species were also assessed for comparison.
	Transcriptome assemblies generated in this study												Reference genome assemblies
Species	P. arabicus	P. argentipes	P. duboscqi	P. orientalis	P. papatasi	P. perniciosus*	P. sergenti	P. tobbi	L. longipalpis	L. migonei*	S. schwetzi*		Phlebotomus papatasi (Israel v1)	Phlebotomus papatasi (Israel v2)	Lutzomyia longipalpis (Jacobina v1)	Lutzomyia longipalpis (Jacobina v2)	Anopheles gambiae (PEST)	Aedes aegypti (LVP-AGWG)	Culex quinquefasciatus
Assembly size	37.3 Mb	29.7 Mb	49.2 Mb	42.9 Mb	48.9 Mb	35.6 Mb	47.7 Mb	41.3 Mb	44.5 Mb	30.5 Mb	32.8 Mb		347.8 Mb		154.2 Mb		281.38 Mb	1278.73 Mb	573.23 Mb
Number of transcripts/scaffolds	30960	18788	53492	43986	56738	34481	30454	38435	43190	31737	27927		106826		11532		153	2310	57
Genome mode (AUGUSTUS) - BUSCO (Diptera dataset, n=3285)
Complete BUSCOs	0.914	0.903	0.908	0.913	0.89	0.872	0.889	0.912	0.857	0.801	0.892		0.672	0.943	0.811	0.953	0.992	0.974	0.938
Single-copy BUSCOs	0.84	0.824	0.85	0.77	0.842	0.786	0.839	0.859	0.812	0.754	0.852		0.653	0.934	0.765	0.948	0.975	0.943	0.931
Duplicated BUSCOs	0.074	0.079	0.058	0.143	0.048	0.086	0.05	0.053	0.045	0.047	0.04		0.019	0.009	0.046	0.005	0.017	0.031	0.007
Fragmented BUSCOs	0.02	0.024	0.021	0.019	0.026	0.041	0.03	0.016	0.045	0.071	0.023		0.189	0.011	0.044	0.009	0.001	0.011	0.007
Missing BUSCOs	0.066	0.073	0.071	0.068	0.084	0.087	0.081	0.072	0.098	0.128	0.085		0.139	0.046	0.145	0.038	0.007	0.015	0.055
Percentage of TRINITY transcripts in Evigene assemblies	0.705	0.6698	0.692	0.696	0.691	0.712	0.645	0.717	0.707	0.724	0.691
	Transcriptome-based gene sets												Reference genome-based gene sets
Number of genes in sand fly gene sets (cd-hit cluster at 99%)	15692	12848	14869	18788	14777	16545	22838	13654	19619	14839	14271		11391		10426		13107	14718	15094
Proteome mode - BUSCO (Diptera dataset, n=3285)
Complete BUSCOs	0.911	0.894	0.909	0.911	0.889	0.866	0.887	0.908	0.86	0.797	0.893		0.549		0.722		0.991	0.993	0.952
Single-copy BUSCOs	0.895	0.877	0.897	0.811	0.873	0.813	0.871	0.896	0.838	0.78	0.882		0.532		0.694		0.981	0.954	0.939
Duplicated BUSCOs	0.016	0.017	0.012	0.1	0.016	0.053	0.016	0.012	0.022	0.017	0.011		0.017		0.028		0.01	0.039	0.013
Fragmented BUSCOs	0.024	0.028	0.023	0.022	0.029	0.047	0.033	0.019	0.045	0.076	0.024		0.21		0.076		0.004	0.002	0.004
Missing BUSCOs	0.065	0.078	0.068	0.067	0.082	0.087	0.08	0.073	0.095	0.127	0.083		0.241		0.202		0.005	0.005	0.044

## Sheet: Supplementary Table S5
Supplementary Table S5. Genomic resources used in this study.
Assembly	Link
Anopheles gambiae, PEST (VectorBase version 57)	https://vectorbase.org/vectorbase/app/record/dataset/NCBITAXON_180454
Aedes aegypti, LVP_AGWG (VectorBase version 60)	https://vectorbase.org/vectorbase/app/record/dataset/TMPTX_aaegLVP_AGWG
Culex quinquefasciatus (VectorBase version 60)	https://vectorbase.org/vectorbase/app/record/dataset/DS_2f1ec58add
Drosophila melanogaster	https://ftp.flybase.net/genomes/Drosophila_melanogaster/dmel_r6.48_FB2022_05/
Glossina morsitans	https://www.ncbi.nlm.nih.gov/datasets/genome/GCA_001077435.1/
Polypedilum vanderplancki	https://www.ncbi.nlm.nih.gov/datasets/genome/GCA_018290095.1/
Chironomus riparius	https://www.ncbi.nlm.nih.gov/datasets/genome/GCA_917627325.4/
Clunio marinus	https://www.ncbi.nlm.nih.gov/datasets/genome/GCA_900005825.1/
Phlebotomus papatasi	https://www.ncbi.nlm.nih.gov/datasets/genome/GCF_024763615.1/
Lutzomyia longipalpis	https://www.ncbi.nlm.nih.gov/datasets/genome/GCF_024334085.1/

## Sheet: Supplementary Table S6
	Supplementary Table S6. Results of orthology analysis for the 11 sand fly and the 8 dipteran outgroup species.
			Orthology
	Genus	Species	Universal Single Copy	Universal	Phlebotominae widespread	Phlebotominae	Phlebotomus-specific	Lutzomyia-specific	Nematocera	Diptera	Species-specific	Total
This study	Phlebotomus	P. arabicus	575	7915	833	24	0	1064	1001	1295	2985	15692
		P. argentipes	575	8180	684	21	0	840	678	1044	826	12848
		P. duboscqi	575	7950	884	30	0	1492	1425	1544	969	14869
		P. orientalis	575	11578	964	31	0	1978	989	1473	1200	18788
		P. papatasi	575	8262	915	37	0	1495	1267	1312	914	14777
		P. perniciosus	575	10373	943	26	0	1576	1001	1340	711	16545
		P. sergenti	575	8627	878	34	0	5283	1187	1619	4635	22838
		P. tobbi	575	7875	925	32	0	1236	1074	1267	670	13654
	Lutzomyia	L. longipalpis	575	8827	870	0	189	4484	1074	1306	2294	19619
		L. migonei	575	8879	878	0	192	966	930	1208	1211	14839
	Sergentomyia	S. schwetzi	575	8241	901	0	0	942	1034	1193	1385	14271
Outgroups	Culicidae	Aedes aegypti	575	8798	0	0	0	0	2598	1662	1085	14718
		Anopheles gambiae	575	8045	0	0	0	0	1649	1518	1320	13107
		Culex quinquefasciatus	575	8078	0	0	0	0	2874	1707	1860	15094
	Chironomidae	Chironomus riparius	575	9003	0	0	0	0	3526	1286	2132	16522
		Clunio marinus	575	7322	0	0	0	0	1959	1301	10515	21672
		Polypedilum vanderplanki	575	8958	0	0	0	0	4547	1488	2693	18261
	Brachycera	Drosophila melanogaster	575	7580	0	0	0	0	0	2637	2662	13454
		Glossina morsitans	575	7707	0	0	0	0	0	2424	2026	12732

## Sheet: Supplementary Table S7
Supplementary Table S7. Classification of CYP genes for each sand fly species.
		Phlebotomus								Lutzomyia		Sergentomyia	Reference genomes
Clan/Species	Subfamily	P. arabicus	P. argentipes	P. duboscqi	P. orientalis	P. papatasi	P. perniciosus	P. sergenti	P. tobbi	L. longipalpis	L. migonei	S. schwetzi	P. papatasi	L. longipalpis	A. gambiae
MITO clan	CYP12BC(+BD)	5	3	6	8	7	3	6	9	5	5	6	7	7	4 (CYP12F1-4)
	CYP49A	1	1	1	1	1	1	1	1	1	1	1	1	1	1
	CYP301A	1	1	1	1	1	1	1	1	1	1	1	1	1	1
	CYP302A	1	1	1	1	1	1	1	1	1	1	1	1	1	1
	CYP314A	1	1	1	1	1	1	0	1	1	1	1	1	1	1
	CYP315A	1	1	0	1	1	1	1	1	1	2	1	1	1	1
	Total	10	8	10	13	12	8	10	14	10	11	11	12	12	9
CYP2 clan	CYP15A1	1	1	1	1	1	1	1	1	1	1	1	1	1	1
	CYP18A1	1	1	1	1	1	1	1	1	1	1	1	1	1	0
	CYP303A1	0	0	0	1	0	0	0	0	1	0	0	1	1	1
	CYP304A (+AE)	2	1	2	3	2	2	2	1	2	1	3	2	2	2 (CYP304B1/C1)
	CYP305A37	1	1	1	2	1	3	1	2	2	2	2	1	5	3 (CYP305A1-3)
	CYP306A1	1	1	1	1	1	1	1	1	1	1	1	1	1	1
	CYP307A2	1	1	1	1	1	0	0	1	0	0	0	1	1	2 (CYP307A2/B1)
	Total	7	7	7	9	7	9	6	7	7	6	7	8	12	10
CYP3 clan	CYP329A1	0	0	0	0	0	0	0	0	0	0	0	0		1
	CYP6ACG	2	3	3	3	4	2	2	2	1	0	2	5	2	2 (CYP6AA1-2)
															0 (Sandfly-specific clade)
	CYP6ACH1	1	1	1	1	1	0	1	1	1	1	1	1	1
	CYP6ACK1	1	0	1	1	1	1	0	1	0	0	1	1	0
	CYP6ACL1	1	1	1	1	1	1	1	1	1	1	1	1	1
	CYP6ACT	4	1	1	3	1	3	1	3	1	1	1	3	4
	CYP6ACY1	2	0	0	1	0	1	1	0	1	0	1	1	1
	CYP6ACV1	1	1	1	1	1	1	1	1	1	1	1	1	1
	CYP4741A1	1	1	1	1	1	1	1	1	1	1	1	1	1
	CYP6ACJ	8	8	12	12	15	12	11	10	10	15	20	21	16
	CYP6ACN	1	3	0	1	1	1	1	1	1	1	0	1	1	1 (CYP6AK1)
	CYP6ACQ	2	1	1	1	1	1	1	1	1	0	1	1	1
	CYP6ACR	3	5	4	4	5	3	2	2	4	6	2	5	15
	CYP6ACZ1	1	1	1	1	1	1	1	1	1	1	1	1	1	2 CYP6S
	CYP6ACX	1	2	1	1	1	2	1	1	1	1	1	1	1	5 CYP6P, 1 CYP6AD1
	CYP6ACW	1	1	6	2	6	2	1	2	1	2	2	8	1	10 (CYP6AF/M/N/R)
	CYP6Z outgroup	1	1	1	1	0	1	1	1	1	0	1	0	1	0 (Sand fly-specific clade, sister to CYP6Z)
	CYP6CU1	1	1	1	1	1	1	1	1	1	0	1	1	1	4 (CYP6Z1-4)
	CYP6ADB(1-2)/CYP6ACP1	2	2	2	2	2	3	2	4	3	2	7	3	5
	CYP6ACF	1	3	1	2	2	3	2	4	1	1	1	3	1	1 (CYP6AJ1)
	CYP6ACS	1	1	1	1	1	1	1	1	1	1	1	1	1	1 (CYP6AH1)
	CYP6ADA	2	2	3	3	2	2	2	2	2	2	2	2	2
	CYP6ADC	1	1	1	1	1	0	1	1	0	1	1	1	1	0 (Sand fly-specific clade, sister to CYP6AG
	CYP4026A2	1	1	1	1	1	1	1	1	2	2	1	1	2	2 (CYP6AG)
	CYP6ACM1	1	1	1	1	1	1	1	1	1	1	1	1	1
	CYP6ADD	7	5	6	6	6	6	6	6	11	9	5	7	13	1 (ortholog group: CYP6AG1)
	CYP9JS	4	5	3	7	5	5	2	5	4	2	5	6	5	1 CYP9K
															2 CYP9M
	CYP9JQ	4	5	4	3	4	4	4	3	7	5	9	4	7	5 (3 CYP9J, 2 CYP9L)
	CYP9JP	4	2	3	5	5	7	5	4	1	1	2	6	1
	CYP9JR	4	4	4	4	6	4	3	4	6	4	7	6	7
	Total	64	63	66	72	76	71	57	66	67	62	80	94	95	38
CYP4 clan	CYP4J (+4ABA1-2)	3	3	3	4	3	2	4	4	3	4	3	4	3	3
	CYP4AA16	1	1	1	1	1	1	1	1	1	1	2	1	1	1 (CYP4AA1)
	CYP4C173	1	1	1	2	1	1	1	1	1	1	1	1	1	7 (4 CYP4C25-28, 4 CYP4C35-37)
	CYP4D108	1	1	1	1	1	1	1	1	1	1	1	1	1	4 (CYP4D: 1 CYP4D22, 3 CYP4D15-17)
	CYP4D109 (+4D110)	1	1	1	2	2	1	1	1	2	1	2	2	2
	CYP4AAZ1	1	1	1	1	1	1	1	1	1	1	1	1	1	0 (Sandfly-specific, rapidly evolving clade)
	CYP4AAY	1	1	1	2	1	1	1	1	1	1	1	1	1	13 (10 CYP4H, 1 CYP4K2, 1 CYP4AR1)
	CYP4S59	1	1	1	1	1	1	1	1	1	1	1	1	1	0 (Sandfly-specific clade)
	CYP4G345	1	1	1	1	1	1	1	1	1	1	1	1	1	1 (CYP4G16)
	CYP4G346	1	1	1	1	1	1	1	1	1	1	1	1	1	1 (CYP4G17)
	CYP4G347	1	1	1	1	1	1	1	1	1	1	1	1	1
	CYP325BR	1	1	1	1	1	1	1	1	1	1	2	1	1	14 (CYP325A/G/H)
	CYP4739A1	1	1	1	1	1	1	1	1	1	1	1	1	1
	CYP4740A (1-3)	3	3	3	3	3	3	3	3	3	5	2	3	3
	CYP4027(A3, B1-3, C1, D1)	5 (1, 3, 1, 0)	6 (1, 3, 1, 1)	6 (1, 4, 1, 0)	7 (1, 4, 1, 1)	6 (1, 3, 1, 1)	7 (1, 5, 1, 0)	6 (1, 3, 1, 1)	6 (1, 3, 1, 1)	6 (1, 3, 1, 1)	6 (1, 3, 1, 1)	7 (1, 4, 1, 1)	6 (1, 3, 1, 1)	10
	Total CYP4 clan	23	24	24	29	25	24	25	25	25	27	26	26	29	43
	Total CYP genes	104	101	107	123	121	112	98	112	110	105	125	140	148	100

## Sheet: Supplementary Table S8
		Supplementary Table S8. Classification of GST genes for each sand fly species.
			Phlebotomus								Lutzomyia		Sergentomyia	Anopheles
		Class/Species	P. arabicus	P. argentipes	P. duboscqi	P. orientalis	P. papatasi	P. perniciosus	P. sergenti	P. tobbi	L. longipalpis	L. migonei	S. schwetzi	A. gambiae
		GSTD	2	2	2	3	2	3	2	2	15	7	3	12
		GSTE	1	1	1	1	1	1	1	1	1	1	1	8
		GSTI	1	1	1	2	1	1	1	1	1	1	1	1
		GSTO	1	1	1	1	1	1	1	1	0	0	1	1
		GSTO-like	0	0	1	0	1	0	0	0	1	0	0	0
		GSTZ	1	1	1	1	1	1	1	1	1	0	1	1
		GSTZ-like	1	1	1	0	1	0	0	0	0	1	0	0
		GSTS	1	1	1	2	0	2	1	1	1	0	1	1
		GSTS-like	0	0	0	1	0	0	3	0	2	0	0	0
		GSTT	3	1	2	3	2	2	2	4	3	4	2	2
		GSTT-like	1	1	1	3	1	2	1	2	1	1	1	0
		GSTX	10	12	10	9	11	10	7	9	20	16	9	2
		Total GST genes	22	22	22	26	22	23	20	22	46	31	20	28

## Sheet: Supplementary Table S9
		Supplementary Table S9. Classification of UGT genes for each sand fly species.
			Phlebotomus								Lutzomyia		Sergentomyia	Anopheles
		Families/Species	P. arabicus	P. argentipes	P. duboscqi	P. orientalis	P. papatasi	P. perniciosus	P. sergenti	P. tobbi	L. longipalpis	L. migonei	S. schwetzi	A. gambiae
		UGT36	2	2	2	1	2	2	2	2	3	3	2	4
		UGT50	1	1	1	1	1	1	1	1	0	1	1	1
		UGT301	1	1	1	1	1	1	1	1	1	1	1	4
		UGT302	4	1	2	4	2	4	2	4	3	2	3	4
		UGT306	3	3	4	6	3	4	3	3	3	3	3	3
		UGT308	7	7	5	8	4	8	4	7	12	8	9	8
		UGT490	1	1	0	1	1	1	1	1	1	0	1	1
		UGT491	1	1	1	1	1	1	1	1	1	1	1	1
		UGT492	0	0	0	0	0	0	1	0	1	0	0	0
		Total	20	17	16	23	15	22	16	20	25	19	21	26

## Sheet: Supplementary Table S10
	Supplementary Table S10. Classification of CCE genes for each sand fly species.
		Phlebotomus								Lutzomyia		Sergentomyia	Anopheles
	Clade/Species	P. arabicus	P. argentipes	P. duboscqi	P. orientalis	P. papatasi	P. perniciosus	P. sergenti	P. tobbi	L. longipalpis	L. migonei	S. schwetzi	A. gambiae	Class
	A	0	0	0	0	0	0	0	0	0	0	0	0	Dietary class
	B	3	3	2	3	2	3	2	4	3	4	3	14
	C	4	4	4	4	5	5	3	4	4	5	4	2
	Total	7	7	6	7	7	8	5	8	7	9	7	16
	D (Ie)	0	0	0	0	0	0	0	0	0	0	0	0	Hormone/pheromone processing class
	E (Be)	4	6	7	8	6	4	5	7	8	6	5	5
	F (JHE)	6	5	6	8	7	6	5	6	7	6	6	5
	G (Un)	2	2	1	1	3	2	1	2	2	1	2	3
	H (Glt)	2	2	2	2	2	2	3	2	2	2	2	11
	I (Un)	1	1	1	1	1	1	1	1	1	1	1	1
	Total	15	16	17	20	19	15	15	18	20	16	16	25
	J (Ace)	2	2	2	2	2	2	2	2	2	2	2	2	Neurodevelopmental class
	K (Un Neuroreceptors)	1	1	1	1	1	0	1	1	0	1	1	1
	L (Nrl)	4	5	6	5	6	4	3	5	4	5	5	5
	M (Gli)	1	1	1	1	1	1	1	1	1	1	1	1
	N (Nrt)	2	1	3	2	1	2	2	2	2	1	2	2
	Total	10	10	13	11	11	9	9	11	9	10	11	11
	Total	32	33	36	38	37	32	29	37	36	35	34	52

[truncated: 1 more sheets: Supplementary Table S11]
